# Supplementary material for: Preoperative Platelet-Lymphocyte Ratio (PLR) as a prognostic inflammation biomarker in Asian HIV-infected patients with gastric cancer: a single-center study
Source: BMC Gastroenterol. 2023 May 26;23:187. doi: 10.1186/s12876-023-02828-x (PMC10214675; doi:10.1186/s12876-023-02828-x)
Supplement: Supplementary file 1 — Additional file 1: Table S1. Baseline clinicopathologic features and preoperative laboratory tests of GC patients living with HIV. Table S2. Univariate and multivariate analysis of clinicopathologic variables in relation to OS in GC patients without HIV infection. Table S3. Univariate and multivariate analysis of clinicopathologic variables in relation to PFS in GC patients without HIV infection. Figure S1. The Kaplan-Meier survival analysis of Overall Survival and Progression Free Survival between HIV-related and non-HIV related GC patients. [file 12876_2023_2828_MOESM1_ESM.zip › Table-S1.xlsx]

## Sheet: Sheet1
Table S1. Baseline clinicopathologic features and preoperative laboratory tests of GC patients living with HIV
	ALL (n=41)		ALL (n=41)
Gender		CA125 (0-35U/ml)
male	39 (95.1%)	normal	38 (92.7%)
female	2 (4.9%)	increased	3 (7.3%)
Age		CA153 (0-32.3U/ml)
Mean (SD)	57.8 (7.9)	normal	40 (97.6%)
Median [MIN, MAX]	59 [44,76]	increased	1 (2.4%)
BMI		CA199 (0-37U/ml)
Mean (SD)	21.1 (2.6)	normal	32 (78.0%)
Median [MIN, MAX]	21.1 [15.1,26.6]	increased	9 (22.0%)
Hypertension		AFP (0.89-8.78ng/ml)
no	32 (78.0%)	normal	38 (92.7%)
yes	9 (22.0%)	increased	3 (7.3%)
DM		CEA (0-5ng/ml)
no	34 (82.9%)	normal	34 (82.9%)
yes	7 (17.1%)	increased	7 (17.1%)
TB		HGB (g/L)
no	39 (95.1%)	Mean (SD)	119.7 (25.1)
yes	2 (4.9%)	Median [MIN, MAX]	125 [66,159]
Smoking		PLT count (*1000 per uL)
no	33 (80.5%)	Mean (SD)	206.8 (77)
yes	8 (19.5%)	Median [MIN, MAX]	199 [65,470]
Alcohol abuse		NEUT count (*1000 per uL)
no	36 (87.8%)	Mean (SD)	3.5 (2.2)
yes	5 (12.2%)	Median [MIN, MAX]	2.8 [1,12.7]
Hyperlipidemia		LYMPH count (*1000 per uL)
no	34 (82.9%)	Mean (SD)	1.5 (0.7)
yes	7 (17.1%)	Median [MIN, MAX]	1.3 [0.3,3]
Duration of HIV infection		MONO count (*1000 per uL)
Mean (SD)	25.8 (39.6)	Mean (SD)	0.5 (0.3)
Median [MIN, MAX]	1 [0,132]	Median [MIN, MAX]	0.4 [0.2,1.8]
Duration of HIV treatment		ALB (g/L)
Mean (SD)	24.4 (37.1)	Mean (SD)	38.7 (5)
Median [MIN, MAX]	0 [0,110]	Median [MIN, MAX]	38.9 [25,47.9]
Tumor Location		CD3 count (per ul)
upper	7 (17.1%)	Mean (SD)	1022 (439.1)
middle	31 (75.6%)	Median [MIN, MAX]	932 [159,1844]
lower	3 (7.3%)	CD8 count (per ul)
Histology		Mean (SD)	663.3 (360.9)
signet ring cell	12 (29.3%)	Median [MIN, MAX]	614 [117,1493]
Her2 status		CD4 count (per ul)
0	21 (51.2%)	Mean (SD)	323.4 (207.4)
1+	14 (34.1%)	Median [MIN, MAX]	280 [21,944]
2+	6 (14.6%)	CD4/CD8
SBR		Mean (SD)	0.6 (0.6)
1	5 (12.2%)	Median [MIN, MAX]	0.5 [0.1,3.2]
2	10 (24.4%)	NLR
3	26 (63.4%)	Mean (SD)	3.1 (3.2)
R0		Median [MIN, MAX]	2 [0.8,19]
yes	37 (90.2%)	LMR
no	4 (9.8%)	Mean (SD)	3.9 (2.1)
T stage		Median [MIN, MAX]	3.5 [0.3,8.5]
I	9 (22.0%)	PLR
II	2 (4.9%)	Mean (SD)	167.8 (104.4)
III	15 (36.6%)	Median [MIN, MAX]	141 [52.8,542]
IV	15 (36.6%)	PNI
N stage		Mean (SD)	46.1 (7.2)
0	12 (29.3%)	Median [MIN, MAX]	47.3 [30.1,62.5]
I	6 (14.6%)	SII
II	3 (7.3%)	Mean (SD)	653.4 (691.9)
III	20 (48.8%)	Median [MIN, MAX]	393.1 [125.1,2964]
M stage		SIS
0	36 (87.8%)	0	7 (17.1%)
I	5 (12.2%)	1	20 (48.8%)
AJCC stage		2	14 (34.1%)
I	9 (22.0%)
II	8 (19.5%)
III	19 (46.3%)
IV	5 (12.2%)
DM: diabetes mellitus; TB: tuberculosis infection status; Her2 status: immunohistochemical staining of Her-2; SBR: Scarff-Bloom-Richardson score; R0: radical resection; AFP: alpha fetoprotein; CEA: carcinoembryonic antigen; HGB: hemoglobin; PLT: platelet; NEUT: neutrophil; LYMPH: lymphocyte; MONO: monocyte; ALB: albumin; NLR: neutrophil-lymphocyte ratio; LMR: lymphocyte-monocyte ratio; PLR: plate…
