# Supplementary material for: Preoperative Platelet-Lymphocyte Ratio (PLR) as a prognostic inflammation biomarker in Asian HIV-infected patients with gastric cancer: a single-center study
Source: BMC Gastroenterol. 2023 May 26;23:187. doi: 10.1186/s12876-023-02828-x (PMC10214675; doi:10.1186/s12876-023-02828-x)
Supplement: Supplementary file 1 — Additional file 1: Table S1. Baseline clinicopathologic features and preoperative laboratory tests of GC patients living with HIV. Table S2. Univariate and multivariate analysis of clinicopathologic variables in relation to OS in GC patients without HIV infection. Table S3. Univariate and multivariate analysis of clinicopathologic variables in relation to PFS in GC patients without HIV infection. Figure S1. The Kaplan-Meier survival analysis of Overall Survival and Progression Free Survival between HIV-related and non-HIV related GC patients. [file 12876_2023_2828_MOESM1_ESM.zip › Table-S2.xlsx]

## Sheet: TableS2
Table S2. Univariate and multivariate analysis of clinicopathologic variables in relation to OS in GC patients without HIV infection
Clinicopathological features	Univariate analysis		Multivariate analysis
	HR (95% CI)	P value	HR (95% CI)	P value
Gender
male	Reference
female	0.371(0.105-1.313)	0.124
Age	1.051(1.005-1.098)	0.03	1.063(1.019-1.109)	0.005
Hypertension
yes	0.915(0.317-2.64)	0.869
DM
yes	0.761(0.173-3.354)	0.718
TB
yes	0(0-Inf)	0.998
Smoking
yes	2.209(0.815-5.993)	0.119
Alcohol abuse
yes	1.393(0.394-4.931)	0.607
Hyperlipidemia
yes	0.728(0.095-5.578)	0.76
Tumor Location
upper	Reference
middle	2.53(0.295-21.708)	0.397
lower	3.329(0.426-26.007)	0.252
Histology
signet ring cell	0.676(0.237-1.925)	0.463
R0 rescetion
no	5.689(1.606-20.148)	0.007	3.378(0.929-12.291)	0.065
Her2 status
0	Reference
1+	1.397(0.476-4.105)	0.543
2+	0.723(0.092-5.691)	0.758
3+	0(0-Inf)	0.998
AJCC stage
I-II	Reference		Reference
III-IV	20.364(2.686-154.371)	0.004	20.489(2.652-158.317)	0.004
ALB (g/L)
>44.8	Reference
≤44.8	89788685.568(0-Inf)	0.997
NLR
>1.5	Reference
≤1.5	0.237(0.031-1.792)	0.163
LMR
>2.8	Reference
≤2.8	2.669(0.996-7.15)	0.051
PLR
>237.6	Reference
≤237.6	0.459(0.147-1.432)	0.18
PNI
>49.4	Reference
≤49.4	4.348(0.984-19.22)	0.053
SII
>278.9	Reference
≤278.9	0.347(0.046-2.629)	0.305
SIS
0	Reference
1	0.371(0.082-1.679)	0.198
2	1.045(0.283-3.868)	0.947
DM: diabetes mellitus; TB: tuberculosis infection status; Her2 status: immunohistochemical staining of Her-2; ALB: serum albumin; NLR: neutrophil-lymphocyte ratio; LMR: lymphocyte-monocyte ratio; PLR: platelet-lymphocyte ratio; PNI: prognostic nutritional index; SII: systemic immune-inflammation index; SIS: systemic inflammation score
